# Supplementary material for: Phylogeny and Historical Biogeography of Paphiopedilum Pfitzer (Orchidaceae) Based on Nuclear and Plastid DNA
Source: Front Plant Sci. 2020 Feb 27;11:126. doi: 10.3389/fpls.2020.00126 (PMC7056885; doi:10.3389/fpls.2020.00126)
Supplement: Supplementary Figure S1 — Phylogenetic relationships using Maximum Likelihood resulting from analysis of the combined data matrix (nuclear ribosomal ITS, and trnL-F spacer) from 78 Paphiopedilum and 6 outgroup species. [file Presentation_1.zip]

Archive with 5 entries (5 files):
- Files/Supplementary Figure S1.TIF
- Files/Supplementary Figure S2.TIF
- Files/Supplementary Figure S3.png
- Files/Supplementary Table S1 and S3.docx
- Files/Supplementary Table S2- Find Best-Fit Substitution Model (ML).xls
