# Supplementary material for: Phylogeny and Historical Biogeography of Paphiopedilum Pfitzer (Orchidaceae) Based on Nuclear and Plastid DNA
Source: Front Plant Sci. 2020 Feb 27;11:126. doi: 10.3389/fpls.2020.00126 (PMC7056885; doi:10.3389/fpls.2020.00126)
Supplement: Supplementary Figure S1 — Phylogenetic relationships using Maximum Likelihood resulting from analysis of the combined data matrix (nuclear ribosomal ITS, and trnL-F spacer) from 78 Paphiopedilum and 6 outgroup species. [file Presentation_1.zip › Files/Supplementary Table S2- Find Best-Fit Substitution Model (ML).xls]

## Sheet: The best-fitting substitution m
Supplementary Table S2. The best-fitting substitution model was evaluated by a model test using MEGA 6.0 (Tamura et al., 2013).
Model	#Param	BIC	AICc	lnL	Invariant	Gamma	R	Freq A	Freq T	Freq C	Freq G	A=>T	A=>C	A=>G	T=>A	T=>C	T=>G	C=>A	C=>T	C=>G	G=>A	G=>T	G=>C
T92+G	160	16812.2	15234.4	-7457	n/a	0.416807	1.31177	0.314908	0.314908	0.185092	0.185092	0.07	0.04	0.11	0.07	0.11	0.04	0.07	0.18	0.04	0.18	0.07	0.04
T92+G+I	161	16818.4	15230.7	-7454.17	0.346946	1.01113	1.31254	0.314908	0.314908	0.185092	0.185092	0.07	0.04	0.11	0.07	0.11	0.04	0.07	0.18	0.04	0.18	0.07	0.04
HKY+G	162	16835.5	15238	-7456.81	n/a	0.416547	1.3126	0.314254	0.315563	0.181155	0.189028	0.07	0.04	0.11	0.07	0.11	0.04	0.07	0.18	0.04	0.18	0.07	0.04
HKY+G+I	163	16841.7	15234.3	-7453.98	0.347131	1.01118	1.31339	0.314254	0.315563	0.181155	0.189028	0.07	0.04	0.11	0.07	0.11	0.04	0.07	0.18	0.04	0.18	0.07	0.04
TN93+G	163	16847.3	15239.9	-7456.76	n/a	0.417356	1.31172	0.314254	0.315563	0.181155	0.189028	0.07	0.04	0.11	0.07	0.11	0.04	0.07	0.19	0.04	0.18	0.07	0.04
TN93+G+I	164	16853.5	15236.3	-7453.94	0.346401	1.01046	1.31256	0.314254	0.315563	0.181155	0.189028	0.07	0.04	0.11	0.07	0.11	0.04	0.07	0.19	0.04	0.18	0.07	0.04
GTR+G	166	16863.7	15226.8	-7447.19	n/a	0.416283	1.30999	0.314254	0.315563	0.181155	0.189028	0.06	0.05	0.11	0.06	0.11	0.04	0.09	0.19	0.02	0.18	0.08	0.02
HKY+I	162	16869.5	15272	-7473.81	0.580915	n/a	1.30213	0.314254	0.315563	0.181155	0.189028	0.07	0.04	0.11	0.07	0.11	0.04	0.07	0.18	0.04	0.18	0.07	0.04
GTR+G+I	167	16869.9	15223.1	-7444.36	0.346354	1.00652	1.31083	0.314254	0.315563	0.181155	0.189028	0.06	0.05	0.11	0.06	0.11	0.04	0.09	0.19	0.02	0.18	0.08	0.02
TN93+I	163	16881.3	15274	-7473.79	0.581096	n/a	1.30147	0.314254	0.315563	0.181155	0.189028	0.07	0.04	0.11	0.07	0.11	0.04	0.07	0.19	0.04	0.18	0.07	0.04
K2+G	159	16937	15369	-7525.34	n/a	0.399315	1.31427	0.25	0.25	0.25	0.25	0.05	0.05	0.14	0.05	0.14	0.05	0.05	0.14	0.05	0.14	0.05	0.05
K2+G+I	160	16942.8	15365	-7522.34	0.370846	1.06091	1.31532	0.25	0.25	0.25	0.25	0.05	0.05	0.14	0.05	0.14	0.05	0.05	0.14	0.05	0.14	0.05	0.05
T92+I	160	17032.5	15454.7	-7567.16	0.0936236	n/a	1.29203	0.314908	0.314908	0.185092	0.185092	0.07	0.04	0.11	0.07	0.11	0.04	0.07	0.18	0.04	0.18	0.07	0.04
GTR+I	166	17060.7	15423.7	-7545.67	0.145063	n/a	1.29213	0.314254	0.315563	0.181155	0.189028	0.06	0.05	0.1	0.06	0.11	0.05	0.09	0.19	0.02	0.17	0.08	0.02
T92	159	17061.7	15493.7	-7587.68	n/a	n/a	1.28983	0.314908	0.314908	0.185092	0.185092	0.07	0.04	0.11	0.07	0.11	0.04	0.07	0.18	0.04	0.18	0.07	0.04
HKY	161	17085.2	15497.5	-7587.56	n/a	n/a	1.2898	0.314254	0.315563	0.181155	0.189028	0.07	0.04	0.11	0.07	0.11	0.04	0.07	0.18	0.04	0.18	0.07	0.04
JC+G	158	17088.3	15530.3	-7606.95	n/a	0.403216	0.5	0.25	0.25	0.25	0.25	0.08	0.08	0.08	0.08	0.08	0.08	0.08	0.08	0.08	0.08	0.08	0.08
JC+G+I	159	17094.3	15526.3	-7603.97	0.369357	1.06823	0.5	0.25	0.25	0.25	0.25	0.08	0.08	0.08	0.08	0.08	0.08	0.08	0.08	0.08	0.08	0.08	0.08
TN93	162	17095.9	15498.4	-7587.02	n/a	n/a	1.28984	0.314254	0.315563	0.181155	0.189028	0.07	0.04	0.1	0.07	0.11	0.04	0.07	0.19	0.04	0.17	0.07	0.04
GTR	165	17113.1	15486	-7577.81	n/a	n/a	1.28881	0.314254	0.315563	0.181155	0.189028	0.06	0.05	0.1	0.06	0.11	0.05	0.09	0.19	0.02	0.17	0.08	0.02
K2+I	159	17170.2	15602.2	-7641.94	0.0836124	n/a	1.29062	0.25	0.25	0.25	0.25	0.05	0.05	0.14	0.05	0.14	0.05	0.05	0.14	0.05	0.14	0.05	0.05
K2	158	17195.4	15637.3	-7660.49	n/a	n/a	1.28904	0.25	0.25	0.25	0.25	0.05	0.05	0.14	0.05	0.14	0.05	0.05	0.14	0.05	0.14	0.05	0.05
JC+I	158	17325.5	15767.4	-7725.52	0.0701707	n/a	0.5	0.25	0.25	0.25	0.25	0.08	0.08	0.08	0.08	0.08	0.08	0.08	0.08	0.08	0.08	0.08	0.08
JC	157	17344.5	15796.3	-7740.96	n/a	n/a	0.5	0.25	0.25	0.25	0.25	0.08	0.08	0.08	0.08	0.08	0.08	0.08	0.08	0.08	0.08	0.08	0.08
